# Supplementary material for: Understanding the variability of handheld spectral-domain optical coherence tomography measurements in supine infants
Source: PLoS One. 2019 Dec 11;14(12):e0225960. doi: 10.1371/journal.pone.0225960 (PMC6905571; doi:10.1371/journal.pone.0225960)
Supplement: S1 Dataset — (XLSX) [file pone.0225960.s001.xlsx]

## Sheet: Group 1
Subject ID	Age	Session	Scan	CFT1	Grader	CFT2	Grader
I1	40	1	1	196.8	1	199.2	2
I1	40	1	2	189.6	1	194.4	2
I1	40	1	3	194.4	1	204	2
I2	40	1	1	194.4	1	184.8	2
I2	40	1	2	187.2	1	184.8	2
I2	40	1	3	192	1	192	2
I3	35	1	1	139.2	1	144	2
I3	35	1	2	144	1	144	2
I3	35	1	3	139.2	1	199.2	2
I4	45	1	1	208.8	1	196.8	2
I4	45	1	2	194.4	1	208.8	2
I4	45	1	3	187.2	1	192	2
I5	35	1	1	153.6	1	153.6	2
I5	35	1	2	148.8	1	148.8	2
I5	35	1	3	156	1	156	2
I6	34	1	1	180	1	182.4	2
I6	34	1	2	180	1	189.6	2
I6	34	1	3	192	1	182.4	2
I7	36	1	1	213.6	1	225.6	2
I7	36	1	2	220.8	1	216	2
I7	36	1	3	216	1	223.2	2
I8	39	1	1	112.8	1	112.8	2
I8	39	1	2	110.4	1	117.6	2
I8	39	1	3	108	1	112.8	2
I9-1	37	1	1	127.2	1	124.8	2
I9-1	37	1	2	129.6	1	127.2	2
I9-1	37	1	3	124.8	1	127.2	2
I9-2	38	2	1	132	1	132	2
I9-2	38	2	2	129.6	1	132	2
I9-2	38	2	3	120	1	120	2
I10	40	1	1	213.6	1	208.8	2
I10	40	1	2	208.8	1	206.4	2
I10	40	1	3	211.2	1	208.8	2
I11	39	1	1	156	1	158.4	2
I11	39	1	2	151.2	1	163.2	2
I11	39	1	3	153.6	1	153.6	2
I12	35	1	1	112.8	1	112.8	2
I12	35	1	2	112.8	1	110.4	2
I12	35	1	3	112.8	1	112.8	2
I13-1	44	1	1	160.8	1	170.4	2
I13-1	44	1	2	168	1	160.8	2
I13-1	44	1	3	165.6	1	168	2
I13-2	40	2	1	184.8	1	177.6	2
I13-2	40	2	2	182.4	1	182.4	2
I13-2	40	2	3	180	1	175.2	2
I14	38	1	1	108	1	103.2	2
I14	38	1	2	100.8	1	105.6	2
I14	38	1	3	105.6	1	103.2	2
I15-1	37	1	1	103.2	1	108	2
I15-1	37	1	2	103.2	1	103.2	2
I15-1	37	1	3	112.8	1	110.4	2
I15-2	42	2	1	96	1	120	2
I15-2	42	2	2	100.8	1	112.8	2
I15-2	42	2	3	91.2	1	96	2
I16	40	1	1	182.4	1	177.6	2
I16	40	1	2	182.4	1	177.6	2
I16	40	1	3	182.4	1	182.4	2
I17	37	1	1	160.8	1	160.8	2
I17	37	1	2	165.6	1	165.6	2
I17	37	1	3	170.4	1	165.6	2
I18	39	1	1	206.4	1	213.6	2
I18	39	1	2	201.6	1	194.4	2
I18	39	1	3	194.4	1	194.4	2
I19	38	1	1	160.8	1	158.4	2
I19	38	1	2	156	1	153.6	2
I19	38	1	3	158.4	1	158.4	2
I20-1	40	1	1	144	1	146.4	2
I20-1	40	1	2	148.8	1	141.6	2
I20-1	40	1	3	132	1	139.2	2
I20-2	41	2	1	127.2	1	132	2
I20-2	41	2	2	141.6	1	156	2
I20-2	41	2	3	153.6	1	148.8	2
I21	40	1	1	115.2	1	122.4	2
I21	40	1	2	120	1	120	2
I21	40	1	3	117.6	1	112.8	2

## Sheet: Group 2
Subject ID	Scan	CFT1	Grader	CFT2	Grader
A1	1	226.694	1	230.351	2
A1	2	219.382	1	219.382	2
A1	3	226.694	1	226.694	2
A2	1	248.632	1	248.632	2
A2	2	241.32	1	252.289	2
A2	3	248.632	1	255.945	2
A3	1	237.663	1	237.663	2
A3	2	234.007	1	230.351	2
A3	3	230.351	1	234.007	2
A4	1	248.632	1	252.289	2
A4	2	259.602	1	270.571	2
A4	3	244.976	1	252.289	2
A5	1	259.602	1	259.602	2
A5	2	252.289	1	248.632	2
A5	3	255.945	1	255.945	2
A6	1	244.976	1	248.632	2
A6	2	237.663	1	244.976	2
A6	3	244.976	1	248.632	2
A7	1	234.007	1	230.351	2
A7	2	226.694	1	223.038	2
A7	3	230.351	1	237.663	2
A8	1	266.914	1	266.914	2
A8	2	266.914	1	259.602	2
A8	3	266.914	1	266.914	2
A9	1	208.413	1	208.413	2
A9	2	208.413	1	204.756	2
A9	3	201.1	1	201.1	2
A10	1	237.663	1	241.32	2
A10	2	241.32	1	230.351	2
A10	3	241.32	1	241.32	2
A11	1	263.258	1	259.602	2
A11	2	259.602	1	259.602	2
A11	3	259.602	1	252.289	2
A12	1	252.289	1	252.289	2
A12	2	244.976	1	244.976	2
A12	3	252.289	1	255.945	2
A13	1	208.413	1	208.413	2
A13	2	212.069	1	208.413	2
A13	3	212.069	1	230.351	2
A14	1	270.571	1	248.632	2
A14	2	252.289	1	252.289	2
A14	3	252.289	1	252.289	2
A15	1	244.976	1	244.976	2
A15	2	237.663	1	234.007	2
A15	3	237.663	1	244.976	2
A16	1	263.258	1	263.258	2
A16	2	274.227	1	266.914	2
A16	3	266.914	1	270.571	2
A17	1	259.602	1	259.602	2
A17	2	259.602	1	259.602	2
A17	3	255.945	1	259.602	2
A18	1	237.663	1	230.351	2
A18	2	230.351	1	226.694	2
A18	3	244.976	1	241.32	2
A19	1	277.883	1	266.914	2
A19	2	274.227	1	266.914	2
A19	3	266.914	1	259.602	2
A20	1	237.663	1	223.038	2
A20	2	234.007	1	230.351	2
A20	3	234.007	1	234.007	2
A21	1	274.227	1	255.945	2
A21	2	259.602	1	259.602	2
A21	3	255.945	1	263.258	2
A22	1	248.632	1	244.976	2
A22	2	248.632	1	244.976	2
A22	3	244.976	1	248.632	2
A23	1	296.165	1	277.883	2
A23	2	281.54	1	277.883	2
A23	3	274.227	1	270.571	2
A24	1	223.038	1	212.069	2
A24	2	212.069	1	208.413	2
A24	3	223.038	1	219.382	2
A25	1	252.289	1	244.976	2
A25	2	255.945	1	237.663	2
A25	3	244.976	1	237.663	2

## Sheet: Data Dictionary
Data dictionary
Group	Group 1: infants; Group 2: adults
Age	Age of subject (PMA (wks)); adult group age was recorded elsewhere
Session	First or second imaging session
Scan	First, second, or third scan
CFT1	Central Foveal Thickness (um) by grader 1 (expert)
CFT2	Central Foveal Thickness (um) by grader 2 (typical)
Grader	1-expert; 2-typical
